# Supplementary material for: Alterations in Circulating Monocytes Predict COVID-19 Severity and Include Chromatin Modifications Still Detectable Six Months after Recovery
Source: Biomedicines. 2021 Sep 17;9(9):1253. doi: 10.3390/biomedicines9091253 (PMC8471575; doi:10.3390/biomedicines9091253)
Supplement: Supplementary file 1 [file biomedicines-09-01253-s001.zip]

Archive with 1 entries (1 files):
- biomedicines-1354639-supplementary.pdf
